# Supplementary material for: The middle Cambrian Linyi Lagerstätte from the North China Craton: a new window on Cambrian evolutionary fauna
Source: Natl Sci Rev. 2022 Apr 5;9(7):nwac069. doi: 10.1093/nsr/nwac069 (PMC9273334; doi:10.1093/nsr/nwac069)
Supplement: nwac069_Supplemental_Files [file nwac069_supplemental_files.zip]

Archive with 2 entries (2 files):
- Supplementary_Data_1ú¿Data_for_Figure_6ú¬ (1).csv
- Supplement_Text_and_Figures.pdf
