# Supplementary material for: The middle Cambrian Linyi Lagerstätte from the North China Craton: a new window on Cambrian evolutionary fauna
Source: Natl Sci Rev. 2022 Apr 5;9(7):nwac069. doi: 10.1093/nsr/nwac069 (PMC9273334; doi:10.1093/nsr/nwac069)
Supplement: nwac069_Supplemental_Files [file nwac069_supplemental_files.zip › Supplementary_Data_1ú¿Data_for_Figure_6ú¬ (1).csv]

	Bosworthia	Chuaria	Dalyia	Dictyophycus	Doulia	Doushantuophyton	Enteromophites	Eolaminaria	Eosargassum	Epiphyton	Fractibeltia	Fuxianospira	Girvanella	Laenigma	Leafiophyton	Lechampia	Lenocladium	Lenodesmia	Marpolia	Megaspinella	Megaspirellus	Morania	Palaeodictyota	Parafunaria	Parallelphyton	Renalcis	Rugophyca	Singulariphyca	Sinocylindra	Sphaerocodium	Thamnophyton	Wahpia	Walcottophycus	Waputikia	Burgessochaeta	Canadia	Guanshanchaeta	Hyolithellus	Insolicorypha	Maotianchaeta	Novakotheca	Peronochaeta	Phragmochaeta	Pygocirrus	Stephenoscolex	Aaveqaspis	Acanthomeridion	Actaeus	Alacaris
Chengjiang Biota	0	0	0	0	0	0	1	0	0	0	0	1	0	0	0	0	0	0	0	0	1	0	0	0	0	0	0	0	1	0	0	0	0	0	0	0	0	0	0	1	0	0	0	0	0	0	1	0	0
Sirius Passet	0	0	0	0	0	0	0	0	0	0	0	0	0	0	0	0	0	0	0	0	0	0	0	0	0	0	0	0	0	0	0	0	0	0	0	0	0	1	0	0	0	0	1	1	0	1	0	0	0
Sinsk Biota	0	0	0	0	0	0	0	0	0	0	0	0	0	1	0	1	1	1	1	0	0	0	0	0	0	0	0	0	0	0	0	0	0	0	0	0	0	0	0	0	0	0	0	0	0	0	0	0	0
Guanshan Biota	0	0	0	0	0	0	0	0	0	0	0	0	0	0	0	0	0	0	0	0	0	0	0	0	0	0	0	0	0	0	0	0	0	0	0	0	1	0	0	0	0	0	0	0	0	0	0	0	0
Balang Biota	0	0	0	0	0	0	0	0	0	0	0	0	0	0	0	0	0	0	0	0	0	0	0	0	0	0	0	0	0	0	0	0	0	0	0	0	0	0	0	0	0	0	0	0	0	0	0	0	0
Emu Bay Shale	0	0	0	0	0	0	0	0	0	0	0	0	0	0	0	0	0	0	0	0	0	0	0	0	0	0	0	0	0	0	0	0	0	0	0	0	0	0	0	0	0	0	0	0	0	0	0	0	0
Kinzers Fm	0	0	1	0	0	0	0	0	0	0	0	0	0	0	0	0	0	0	1	0	0	1	0	0	0	0	0	0	0	0	0	0	0	0	0	0	0	0	0	0	0	0	0	0	0	0	0	0	0
Kaili Biota	0	1	0	0	0	1	1	0	1	0	1	0	0	0	1	0	0	0	1	1	0	1	1	1	1	0	0	0	1	0	1	0	1	0	0	0	0	0	0	0	0	0	0	0	0	0	1	0	0
Spence Fm	0	0	0	0	0	0	0	0	0	0	0	0	0	0	0	0	0	0	1	0	0	1	0	0	0	0	0	0	0	0	0	0	0	0	0	0	0	0	0	0	0	0	0	0	0	0	0	0	0
Burgess Shale	1	0	1	1	0	0	0	0	0	0	0	0	0	1	0	0	0	0	1	0	0	1	0	0	0	0	0	0	0	1	0	1	1	1	1	1	0	0	1	0	0	1	0	0	1	0	0	1	0
Wheeler Fm	0	0	0	0	0	0	0	0	0	1	0	1	1	0	0	0	0	0	1	0	0	1	0	0	0	1	0	0	1	0	0	0	0	0	0	0	0	0	0	0	0	0	0	0	0	0	0	0	0
Marjum Fm	0	0	0	0	0	0	0	0	0	0	0	1	0	0	0	0	0	0	0	0	0	1	0	0	0	0	0	0	1	0	0	0	0	0	0	0	0	1	0	0	0	0	0	0	0	0	0	0	0
Qingjiang Biota	0	0	0	0	0	0	0	0	0	0	0	0	0	0	0	0	0	0	0	0	1	0	0	0	0	0	0	0	1	0	0	0	0	0	1	0	0	0	0	0	0	0	0	0	0	0	0	0	0
Xiaoshiba	0	0	0	0	1	0	0	1	0	0	0	0	0	0	0	0	0	0	0	0	0	0	0	0	0	0	1	1	0	0	0	0	0	0	0	0	0	0	0	0	0	0	0	0	0	0	0	0	1
Fandian Biota	0	0	0	0	0	0	0	0	0	0	0	1	0	0	0	0	0	0	0	0	0	0	0	0	0	0	0	0	0	0	0	0	0	0	0	0	0	0	0	0	0	0	0	0	0	0	0	0	0
Weeks Fm	0	0	0	0	0	0	0	0	0	0	0	0	0	0	0	0	0	0	0	0	0	0	0	0	0	0	0	0	0	0	0	0	0	0	0	0	0	1	0	0	0	0	0	0	0	0	0	0	0
Linyi Lagerst?tte	0	0	0	0	0	0	0	0	0	0	0	1	0	0	0	0	0	0	0	0	0	1	0	0	0	0	0	0	1	0	0	0	0	0	0	0	0	0	0	0	1	0	0	0	0	0	0	0	0
[truncated: 455 more columns]
